# Supplementary material for: Correlation between Neutrophil Extracellular Traps (NETs) Expression and Primary Graft Dysfunction Following Human Lung Transplantation
Source: Cells. 2022 Oct 29;11(21):3420. doi: 10.3390/cells11213420 (PMC9656095; doi:10.3390/cells11213420)
Supplement: Supplementary file 1 [file cells-11-03420-s001.zip]

Archive with 1 entries (1 files):
- cells-1903234-supplementary.pdf
